# Supplementary material for: Discovery of the sEH Inhibitor Epoxykynin as a Potent Kynurenine Pathway Modulator
Source: J Med Chem. 2024 Mar 12;67(6):4691–706. doi: 10.1021/acs.jmedchem.3c02245 (PMC10983002; doi:10.1021/acs.jmedchem.3c02245)
Supplement: Supplementary file 2 — jm3c02245_si_002.csv [file jm3c02245_si_002.csv]

Compound_ID	SMILES	Kyn assay IC50 [µM]	Kyn assay inhibition [%]	sEH-H assay IC50 [µM]	sEH-H assay inhibition [%]
1a	O=C(C(F)(F)F)C1=CN(CCOC2=CC(OCO3)=C3C=C2)C4=CC=C(Br)C=C41	0.09 ± 0.03	95
1b	O=C(C(F)(F)F)C1=CN(CCOC2=CC=C(C)C=C2)C3=CC=C(Br)C=C31	0.10 ± 0.02	83
1c	O=C(C(F)(F)F)C1=CN(CCOC2=CC=C(C(C)(C)C)C=C2)C3=CC=C(Br)C=C31	3.01 ± 0.80	20
1d	O=C(C(F)(F)F)C1=CN(CCOC2=CC=C(OC)C=C2)C3=CC=C(Br)C=C31	>10	12
1e	O=C(C(F)(F)F)C1=CN(CCOC2=CC=CC=C2OC)C3=CC=C(Br)C=C31	5.43 ± 0.6	54
1f	O=C(C(F)(F)F)C1=CN(CCOC2=CC=C(Cl)C=C2)C3=CC=C(Br)C=C31	0.05 ± 0.02	98
1g	O=C(C(F)(F)F)C1=CN(CCOC2=CC=C(F)C=C2)C3=CC=C(Br)C=C31	3.05 ± 0.25	100
1h	O=C(C(F)(F)F)C1=CN(CCOC2=CC=CC=C2F)C3=CC=C(Br)C=C31	0.10 ± 0.03	99
1i	O=C(C(F)(F)F)C1=CN(CC(N)=O)C2=CC=CC=C21	0.05 ± 0.01	112
1j	O=C(C(F)(F)F)C1=CN(CC(NCCCOC)=O)C2=CC=C(Br)C=C21	0.40 ± 0.10	95
1k	O=C(C(F)(F)F)C1=CN(CC(NC2CCCCC2)=O)C3=CC=CC=C31	3.49 ± 0.30	41
1l (epoxykynin)	O=C(C(F)(F)F)C1=CN(CC(NC2CCCCCC2)=O)C3=CC=C(Br)C=C31	0.04 ± 0.02	98	0.007 ± 0.003	84
1m	O=C(C(F)(F)F)C1=CN(CC(NC2CCCCCC2)=O)C3=CC=CC=C31	1.73 ± 0.10	55	0.05 ± 0.01	82
1n	O=C(C(F)(F)F)C1=CN(CC(N(CC)CC)=O)C2=CC=CC=C21	>10	0
1o	O=C(C(F)(F)F)C1=CN(CC(N2CCCC2)=O)C3=CC=C(Br)C=C31	1.94 ± 0.20	70
1p	O=C(C(F)(F)F)C1=CN(CC(NCC2=CC=CS2)=O)C3=CC=CC=C31	7.24 ± 3.80	49
1q	O=C(C(F)(F)F)C1=CN(CC(OC)=O)C2=CC=CC=C21	>10	-7
1r	O=C(C(F)(F)F)C1=CN(CC2=CC=CC=C2)C3=CC=C(Br)C=C31	>10	12	>10	not determined
1s	O=C(C(F)(F)F)C1=CN(CC2=C(Cl)C=CC=C2)C3=CC=CC=C31	>10	11
1t	O=C(C(F)(F)F)C1=CN(CC2=CC=C(F)C=C2)C3=CC=C(Br)C=C31	0.77 ± 0.41	67
1u	O=C(C(F)(F)F)C1=CN(CC2=CC=C(F)C=C2)C3=CC=CC=C31	>10	28
1v	O=C(C(F)(F)F)C1=CN(CC(N)=O)C2=C(CC)C=CC=C21	>10	2
1w	O=C(C(F)(F)F)C1=C(C)N(CC(N)=O)C2=CC=CC=C21	>10	-36
1x	O=CC1=CN(CC(N)=O)C2=CC=C(Br)C=C21	>10	-3
	O=C(C(F)(F)F)C1=CN(CC(NC2CC2)=O)C3=CC=CC=C31	>10	45
	O=C(C(F)(F)F)C1=CN(CC(NCCOC)=O)C2=CC=CC=C21	>10	0
	O=C(C(F)(F)F)C1=CN(CC(NCC2=CC=CO2)=O)C3=CC=C(Br)C=C31	0.564 ± 0.12	93
	O=C(C(F)(F)F)C1=CN(CC(NCC2=CC=CO2)=O)C3=CC=CC=C31	9.12 ± 1.1	34
	O=C(C(F)(F)F)C1=CN(CC(NCC2=CC=CC=C2)=O)C3=CC=CC=C31	>10	3	0.62 ± 0.07	44
	O=C(C(F)(F)F)C1=CN(CC(N(C)C2=CC=CC=C2)=O)C3=CC=C(Br)C=C31	6.65 ± 2.6	12
	O=C(C(F)(F)F)C1=CN(CC(NC2=CC=CC=C2F)=O)C3=CC=C(Br)C=C31	2.27 ± 0.6	52
	O=C(C(F)(F)F)C1=CN(CC(NC2=CC=C(C)C(Cl)=C2)=O)C3=CC=CC=C31	0.753 ± 0.4	85
	O=C(C(F)(F)F)C1=CN(CC(N2CCCCCC2)=O)C3=CC=CC=C31	>10	16
	O=C(C(F)(F)F)C1=CN(CC(N2CCC(C)CC2)=O)C3=CC=C(Br)C=C31	0.343 ± 0.04	96
	O=C(C(F)(F)F)C1=CN(CC(N2CCCC2)=O)C3=CC=CC=C31	>10	-23
	O=C(C(F)(F)F)C1=CN(CC(N2CCCCC2)=O)C3=CC=C(Br)C=C31	1.43 ± 0.2	88
	O=C(C(F)(F)F)C1=CN(CC(N2CCCCCC2)=O)C3=CC=C(Br)C=C31	1.23 ± 0.2	88
	O=C(C(F)(F)F)C1=CN(CCOC2=CC=CC(OC)=C2)C3=CC=CC=C31	>10	-11
	O=C(C(F)(F)F)C1=CN(CCOC2=CC=C(OC)C=C2)C3=CC=CC=C31	>10	18
	O=C(C(F)(F)F)C1=CN(CCOC2=CC=C(OC(C)C)C=C2)C3=CC=CC=C31	0.493 ± 0.12	96
	O=C(C(F)(F)F)C1=CN(CC(N2CCOCC2)=O)C3=CC=C(Br)C=C31	>10	-8
	O=C(C(F)(F)F)C1=CN(CC(OCC)=O)C2=CC=CC=C21	>10	-9
	O=C(C(F)(F)F)C1=CN(CCOC2=CC=CC=C2)C3=CC=CC=C31	1.18 ± 0.7	84
	O=C(C(F)(F)F)C1=CN(C(C2=CC=CS2)=O)C3=CC=CC=C31	not determined	1
	O=C(C(F)(F)F)C1=CN(CC#N)C2=CC=CC=C21	>10	10
	BrC1=CC=C(N(C2[N+](C)(C)CCC3=C2C(OC)=C4C(OCO4)=C3)C=C5)C5=C1.[I-]	not determined	3
	O=C(C(F)(F)F)C1=CN(CCOC2=CC=C(F)C=C2)C3=CC=CC=C31	2.05 ± 0.1	108
	O=C(C(F)(F)F)C1=CN(CCCOC2=CC=CC=C2)C3=CC=CC=C31	>10	10
	O=C(C(F)(F)F)C1=CN(CC(NCCCOC)=O)C2=C(CC)C=CC=C21	>10	-23
	O=C(C(F)(F)F)C1=CN(CC(NC2=CC=CC(OC)=C2)=O)C3=C(CC)C=CC=C31	>10	-13
	O=C(C(F)(F)F)C1=CN(CC(NCC2=CC=CO2)=O)C3=C(CC)C=CC=C31	>10	37
	O=C(C(F)(F)F)C1=CN(CC(N(CC)CC)=O)C2=C(CC)C=CC=C21	>10	4
	O=C(C(F)(F)F)C1=CN(CC2=CC=C(F)C=C2)C3=C(CC)C=CC=C31	>10	-4
	O=C(C(F)(F)F)C1=CN(CC(NCCOC)=O)C2=C(CC)C=CC=C21	>10	-9
	O=C(C(F)(F)F)C1=CN(CCOC2=CC=C(F)C=C2)C3=C(CC)C=CC=C31	1.12 ± 0.4	77
	O=C(C(F)(F)F)C1=CN(CCOC2=CC=CC=C2OC)C3=C(CC)C=CC=C31	>10	47
	O=C(C(F)(F)F)C1=CN(CCOC2=CC=CC(OC)=C2)C3=C(CC)C=CC=C31	3.89 ± 2.4	74
	O=C(C(F)(F)F)C1=CN(CC(N)=O)C2=CC(C(OC)=O)=CC=C21	>10	-14
	O=C(C(F)(F)F)C1=CN(CC(N2CCCC3=C2C=CC=C3)=O)C4=C(CC)C=CC=C41	>10	23
	O=CC1=CN(C(CC)C(NCC2=CC(OC)=CC=C2)=O)C3=CC=CC=C31	1.99 ± 0.4	71
	O=CC1=CN(CC(N2CCCCCC2)=O)C3=CC=C(Br)C=C31	not determined	-22
	O=C(CC1CCCCC1)CN2C3=CC=CC=C3C(C(C)=O)=C2	>10	-11
	O=C(NC1CCCCCCC1)CN2C3=CC=CC=C3C(C(C)=O)=C2	>10	-18
	O=C(C(C)(C)C)C1=CN(CC(NCCOC2=CC=C(Cl)C=C2)=O)C3=CC=CC=C31	2.14 ± 0.1	70
	O=CC1=CN(CC(NCC2=CC=C(OCO3)C3=C2)=O)C4=CC=C(Br)C=C41	not determined	-19
	O=C(C1CC1)C2=CN(CC3=CC=C(F)C=C3)C4=CC=CC=C42	7.18 ± 1.4	59
	O=C(C1CC1)C2=CN(CC(NCCCOC)=O)C3=CC=CC=C32	>10	-7
	O=C(C1CCCCC1)C2=CN(CC3=CC=C(F)C=C3)C4=CC=CC=C42	3.94 ± 0.7	21
	O=C(C1=CC=CC=C1)C2=CN(CC3=CC=C(F)C=C3)C4=CC=CC=C42	>10	0
	O=C(O)C1=CN(CC2=CC=C(F)C=C2)C3=CC=CC=C31	>10	7
	O=C(OC)C1=CN(CC2=CC=C(F)C=C2)C3=CC=CC=C31	9.32 ± 1.0	42
	O=C(OC)C1=CN(C(C)=O)C2=CC=C(Br)C=C21	not determined	-18
	ClC(F)(Cl)SC1=CN(C)C2=CC=C(Br)C=C21	not determined	42
	BrC1=CC=C(N(CC(NC2=CC=CC(C(F)(F)F)=C2)=O)C=C3C#N)C3=C1	not determined	-30
	BrC1=CC=C(N(CC2=CC=CC=C2)C=C3CC4C(C=CC=C5)=C5N(C)C4=O)C3=C1	not determined	23
	O=C(NCC1OCCC1)CN2C3=CC=CC=C3C(C(C(F)(F)F)=O)=C2C	>10	1
	BrC1=CC=C(N(CC(N2CCCC2)=O)C=C3CC4C(C=CC=C5)=C5N(C6=CC=CC=C6)C4=O)C3=C1	not determined	36
	O=C(NCCCOC)CN1C2=CC=CC=C2C(C(C(F)(F)F)=O)=C1C	>10	-2
	O=C(NC1CCCC1)CN2C3=CC=CC=C3C(C(C(F)(F)F)=O)=C2C	4.29 ± 1.6	63
	O=C(NC1CCCCC1)CN2C3=CC=CC=C3C(C(C(F)(F)F)=O)=C2C	4.4 ± 0.4	12
	O=C(NC1CCCCCC1)CN2C3=CC=CC=C3C(C(C(F)(F)F)=O)=C2C	1.7 ± 0.1	82
	O=C(N1CCCC2=C1C=CC=C2)CN3C4=CC=CC=C4C(C(C(F)(F)F)=O)=C3C	>10	-15
	O=C(NC1=CC=C(OC)C=C1)CN2C3=CC=CC=C3C(C(C(F)(F)F)=O)=C2C	>10	-2
	O=C(NCC1=CC=C(OCO2)C2=C1)CN3C4=CC=CC=C4C(C(C(F)(F)F)=O)=C3C	>10	-4
	O=C(NCC1=CC=CO1)CN2C3=CC=CC=C3C(C(C(F)(F)F)=O)=C2C	>10	23
	O=C(N1CCCCC1)CN2C3=CC=CC=C3C(C(C(F)(F)F)=O)=C2C	>10	-1
	CC1=C(CCCCCCCCCCC)C2=CC(Br)=CC=C2N1C(C3=CC=C(Cl)C=C3)=O	not determined	2
	CC1=C(CC2=CC=CC=C2)C3=CC(Br)=CC=C3N1C(C4=CC=C(Cl)C=C4)=O	not determined	12
	O=C(C(F)(F)F)C1=C(C)N(CCOC2=CC=C(C)C=C2)C3=CC=CC=C31	>10	-22
	O=C(C(F)(F)F)C1=C(C)N(CCOC2=CC=C(OC)C=C2)C3=CC=CC=C31	0.275 ± 0.08	97
	CC1=CC2=CC=CC=C2N1CC(NCCC3=CC=C(C4=CSC(C)=N4)C=C3)=O	1.6 ± 0.0	87
	CCC1=C(C)N(C(C2=CC=C(Cl)C=C2)=O)C3=CC=C(Br)C=C31	not determined	-7
	CC1=C(CC2=CC=CC=C2)C3=CC(Br)=CC=C3N1C(C4=CC=CO4)=O	>10	42
	ClC1=C(C(O)=O)N(C)C2=CC=C(Br)C=C21	not determined	4
	CCC1=C(C)N(C(C2=CC=CO2)=O)C3=CC=C(Br)C=C31	not determined	18
	ClC1=C(C(NCCCOC(C)C)=O)N(C)C2=CC=C(Br)C=C21	not determined	-4
2a	O=C(C(F)(F)F)C1=CN(CC(NC2CCCCCC2)=O)C(C1=C3)=CC=C3C#CCOCCOCCOCCOCCNC(OC(C)(C)C)=O	6.19 ± 2.61	76
2b	O=C(C(F)(F)F)C1=CN(CC(NC2CCCCCC2)=O)C(C1=C3)=CC=C3C#CCOCCOCCOCCOCCN
3a	O=C(C(F)(F)F)C1=CN(CC2=CC=CC=C2)C(C1=C3)=CC=C3C#CCOCCOCCOCCOCCNC(OC(C)(C)C)=O	>10	-2
3b	O=C(C(F)(F)F)C1=CN(CC2=CC=CC=C2)C(C1=C3)=CC=C3C#CCOCCOCCOCCOCCN
